# Supplementary material for: Simultaneous host and parasite expression profiling identifies tissue-specific transcriptional programs associated with susceptibility or resistance to experimental cerebral malaria
Source: BMC Genomics. 2006 Nov 22;7:295. doi: 10.1186/1471-2164-7-295 (PMC1664577; doi:10.1186/1471-2164-7-295)
Supplement: Additional file 2 — Significant pathways enriched with genes selected by the linear model. Additional analysis of the genes selected by the linear model, using the Ingenuity pathways analysis program, identified pathways enriched in the expression data and therefore likely to be important in CM pathogenesis. Pathways shown are significantly associated (right-tailed Fisher's Exact Test, p < 0.05) with all selected genes, all genes and organ-specific genes differentially responding to infection, or all genes and organ-specific genes differentially expressed at baseline (Day 0). [file 1471-2164-7-295-S2.xls]

## Sheet: Sheet1
Pathway	Significance	% of Genes in Pathway selected by linear model	# of Selected Genes in Pathway
All 949	(-log10)
Pyruvate Metabolism	2.4	0.0985915	7
B Cell Receptor Signaling	1.77	0.0695652	8
PDGF Signaling	1.73	0.0925926	5
Glycerolipid Metabolism	1.52	0.0731707	6
p38 MAPK Signaling	1.52	0.0819672	5
Pentose and Glucuronate Interconversions	1.43	0.0909091	4
Arginine and Proline Metabolism	1.42	0.0769231	5
Linoleic Acid Metabolism	1.41	0.0689655	6
Glycolysis/Gluconeogenesis	1.35	0.0666667	6
Nicotinate and Nicotinamide Metabolism	1.3	0.103448	3
Liver - RI
B Cell Receptor Signaling	3.17	0.0695652	8
PDGF Signaling	2.67	0.0925926	5
Pyruvate Metabolism	2.16	0.0704225	5
GM-CSF Signaling	1.96	0.0784314	4
ERK/MAPK Signaling	1.76	0.0491803	6
p38 MAPK Signaling	1.7	0.0655738	4
EGF Signaling	1.57	0.0789474	3
Antigen Presentation Pathway	1.46	0.0714286	3
Interferon Signaling	1.43	0.111111	2
Toll-like Receptor Signaling	1.36	0.0652174	3
JAK/Stat Signaling	1.34	0.0638298	3
Brain - RI
Arachidonic Acid Metabolism	1.81	0.0266667	2
Linoleic Acid Metabolism	1.69	0.0229885	2
Blood Group Glycolipid Biosynthesis-Lactoseries	1.47	0.0769231	1
Tryptophan Metabolism	1.43	0.0168067	2
Fatty Acid Metabolism	1.34	0.0149254	2
Lung - RI
Arachidonic Acid Metabolism	3.11	0.04	3
Linoleic Acid Metabolism	2.92	0.0344828	3
Tryptophan Metabolism	2.53	0.0252101	3
Fatty Acid Metabolism	2.38	0.0223881	3
All - RI
Pyruvate Metabolism	1.78	0.0704225	5
GM-CSF Signaling	1.65	0.0784314	4
Nicotinate and Nicotinamide Metabolism	1.64	0.103448	3
PDGF Signaling	1.57	0.0740741	4
B Cell Receptor Signaling	1.46	0.0521739	6
p38 MAPK Signaling	1.4	0.0655738	4
Glutamate Metabolism	1.37	0.0810811	3
Arginine and Proline Metabolism	1.31	0.0615385	4
Brain - D0
Valine, Leucine and Isoleucine Degradation	1.88	0.0322581	2
Pyruvate Metabolism	1.77	0.028169	2
Fatty Acid Biosynthesis (Path 1)	1.64	0.125	1
Glycolysis/Gluconeogenesis	1.57	0.0222222	2
Ascorbate and Aldarate Metabolism	1.46	0.0833333	1
Tryptophan Metabolism	1.35	0.0168067	2
Liver - D0
Pyruvate Metabolism	3.75	0.0985915	7
PDGF Signaling	2.67	0.0925926	5
Glycerolipid Metabolism	2.59	0.0731707	6
B Cell Receptor Signaling	2.49	0.0608696	7
GM-CSF Signaling	1.96	0.0784314	4
ERK/MAPK Signaling	1.76	0.0491803	6
Glycolysis/Gluconeogenesis	1.74	0.0555556	5
p38 MAPK Signaling	1.7	0.0655738	4
EGF Signaling	1.57	0.0789474	3
Antigen Presentation Pathway	1.46	0.0714286	3
Interferon Signaling	1.43	0.111111	2
Pentose and Glucuronate Interconversions	1.41	0.0681818	3
Toll-like Receptor Signaling	1.36	0.0652174	3
Butanoate Metabolism	1.34	0.0638298	3
JAK/Stat Signaling	1.34	0.0638298	3
Lung - D0
Tryptophan Metabolism	2.74	0.0336134	4
Fatty Acid Metabolism	2.55	0.0298507	4
Arachidonic Acid Metabolism	2.34	0.04	3
Linoleic Acid Metabolism	2.16	0.0344828	3
Alanine and Aspartate Metabolism	1.98	0.0588235	2
Valine, Leucine and Isoleucine Degradation	1.48	0.0322581	2
Fatty Acid Biosynthesis (Path 1)	1.43	0.125	1
Pyruvate Metabolism	1.37	0.028169	2
Spleen - D0
Linoleic Acid Metabolism	1.94	0.0344828	3
Bile Acid Biosynthesis	1.76	0.0540541	2
GABA Receptor Signaling	1.76	0.0540541	2
Glutamate Metabolism	1.76	0.0540541	2
Fatty Acid Metabolism	1.45	0.0223881	3
Arginine and Proline Metabolism	1.31	0.0307692	2
All- D0
Pyruvate Metabolism	2.55	0.0704225	5
Glycerolipid Metabolism	2.27	0.0609756	5
Tryptophan Metabolism	2.24	0.0504202	6
Glycolysis/Gluconeogenesis	2.1	0.0555556	5
Fatty Acid Metabolism	1.99	0.0447761	6
Bile Acid Biosynthesis	1.84	0.0810811	3
Pentose and Glucuronate Interconversions	1.64	0.0681818	3
ERK/MAPK Signaling	1.57	0.0409836	5
Linoleic Acid Metabolism	1.49	0.045977	4
